# Supplementary material for: Specific Activation of Yamanaka Factors via HSF1 Signaling in the Early Stage of Zebrafish Optic Nerve Regeneration
Source: Int J Mol Sci. 2023 Feb 7;24(4):3253. doi: 10.3390/ijms24043253 (PMC9961437; doi:10.3390/ijms24043253)
Supplement: Supplementary file 1 [file ijms-24-03253-s001.zip]

Archive with 1 entries (1 files):
- ijms-2163107-supplementary.pdf
